# Supplementary material for: Genetic diversity and natural selection footprints of the glycine amidinotransferase gene in various human populations
Source: Sci Rep. 2016 Jan 5;6:18755. doi: 10.1038/srep18755 (PMC4700420; doi:10.1038/srep18755)
Supplement: Supplementary Dataset 1 [file srep18755-s2.xls]

## Sheet: Supply_file_1
The top 50 Fst differentiation ratio containing genes. GATM is shown with bold text in the list.
Gene ID OR Ensembl ID	Values of Fst differentiation ratio
ENSG00000261561	0.75
LOC645202	0.5
ENSG00000261497	0.428571
ENSG00000204771	0.4
MIR147B	0.32376
RNU7-5P	0.289352
ENSG00000259342	0.288425
RPL30P4	0.285185
IGBP1P3	0.276094
C15orf48	0.274138
ENSG00000270553	0.273381
TAS2R20	0.257261
ENSG00000237532	0.253191
LOC102724624	0.25
MIR4482-1	0.249389
CYCSP34	0.244755
RNU6-953P	0.242604
ENSG00000252534	0.240933
ENSG00000197775	0.239927
ENSG00000254140	0.239506
IGHE	0.235294
ENSG00000227468	0.230986
SPATA5L1	0.224568
APPBP2	0.223124
RNU1-59P	0.206897
ENSG00000238153	0.206122
DHRS4	0.204513
ENSG00000259349	0.203852
ENSG00000238054	0.200426
MIR4509-2	0.2
LOC1001133267	0.2
ENSG00000264336	0.2
GATM	0.197861
LOC100131038	0.197778
OR5H7P	0.19496
ATP1B1P1	0.194647
RHOQP2	0.193023
OR56B4	0.192744
PTK6	0.190551
OR7E157P	0.190476
TUBA3D	0.190391
LOC645135	0.1875
ENSG00000229730	0.1875
ENSG00000273073	0.185355
MPTX1	0.183288
ENSG00000236943	0.182796
LOC100533853	0.181818
ENSG00000254796	0.181818
CDH12P3	0.181818
IGHV3-9	0.178998
