# Supplementary material for: Genetic diversity and natural selection footprints of the glycine amidinotransferase gene in various human populations
Source: Sci Rep. 2016 Jan 5;6:18755. doi: 10.1038/srep18755 (PMC4700420; doi:10.1038/srep18755)
Supplement: Supplementary Dataset 2 [file srep18755-s3.xls]

## Sheet: GATM.CMS.csv
The CMS score distribution at GATM gene locus (chromosome 15q15.3)
rs_ID	Physical Position	Genetic Position	CMS Score	P. Value
rs1049508	45653592	65.4627	0.965591	3.6e-07
rs1145085	45657804	65.4627	0.963463	4.8e-07
rs1288775	45661678	65.4627	0.958075	6.8e-07
rs1153854	45663193	65.4627	0.957798	7.2e-07
rs2433611	45665653	65.4627	0.957477	7.7e-07
rs1049518	45653367	65.4627	0.927989	2.17e-06
rs1145086	45654327	65.4627	0.9268	2.34e-06
rs1153857	45659095	65.4627	0.925683	2.54e-06
rs2486274	45666228	65.4627	0.923512	2.66e-06
rs1153855	45660758	65.4627	0.922168	2.82e-06
rs1426932	45687256	65.4645	0.648119	4.84e-05
rs1153852	45689095	65.4645	0.635633	5.259e-05
rs1145084	45675440	65.4627	0.627494	5.481e-05
rs1145076	45684508	65.4627	0.623002	5.61e-05
rs1145080	45681338	65.4627	0.617309	5.767e-05
rs1145077	45683795	65.4627	0.613658	5.896e-05
rs1346267	45690989	65.4645	0.610456	6.012e-05
rs2486272	45672253	65.4627	0.516084	0.00010072
rs1346266	45694516	65.4645	0.476328	0.00012733
rs1145081	45679667	65.4627	0.469283	0.00013217
rs1145079	45681761	65.4627	0.463689	0.00013704
rs1145078	45682277	65.4627	0.458531	0.00014123
rs12441971	45671957	65.4627	0.165414	0.00091356
rs7164602	45671325	65.4627	0.163305	0.00092927
rs2114501	45670316	65.4627	0.157831	0.00097071
rs72709089	45670248	65.4627	0.0107104	0.0105089
rs17618637	45653394	65.4627	0.00978314	0.0111495
rs9972528	45655343	65.4627	0.00454679	0.0177589
rs57369693	45656468	65.4627	0.00452817	0.0178007
rs9972405	45657374	65.4627	0.00452242	0.0178121
rs72709088	45667088	65.4627	0.00450702	0.0178467
rs9972498	45659913	65.4627	0.00449863	0.0178664
rs12324848	45660771	65.4627	0.00449808	0.017868
rs113337440	45672195	65.4627	0.00260161	0.0242721
rs17535381	45669614	65.4627	0.00247756	0.0249194
rs57419781	45673373	65.4627	0.0022409	0.0262925
rs55721266	45674096	65.4627	0.0022409	0.0262925
rs10152337	45692263	65.4645	0.00218875	0.0266268
rs10152697	45689929	65.4645	0.00218196	0.0266718
rs72709086	45662945	65.4627	0.00172295	0.0301748
rs117944909	45667700	65.4627	0.00127787	0.0351593
rs17618783	45655097	65.4627	0.00097825	0.0401122
rs80066230	45670139	65.4627	0.00071148	0.0467562
.	45656066	65.4627	0.000423473	0.0594442
rs76666260	45663742	65.4627	0.000421003	0.059599
rs80036032	45691601	65.4645	0.000416734	0.0598826
rs78432097	45690850	65.4645	0.000416593	0.059891
.	45668931	65.4627	0.000250188	0.0749168
.	45669170	65.4627	0.000249969	0.0749459
.	45656656	65.4627	0.000249593	0.0749965
.	45667944	65.4627	0.000249389	0.0750228
.	45658523	65.4627	0.000249287	0.0750375
.	45658441	65.4627	0.000249256	0.0750416
.	45667513	65.4627	0.000248624	0.0751267
.	45665259	65.4627	0.000248427	0.075152
.	45660681	65.4627	0.000247563	0.0752628
rs2486275	45656746	65.4627	0.000198982	0.0827514
.	45672534	65.4627	0.000179388	0.08656
rs28673875	45690795	65.4645	0.000175102	0.0874818
.	45660757	65.4627	0.000143562	0.0952182
.	45671560	65.4627	0.000135163	0.0976828
.	45669553	65.4627	0.000130161	0.0992447
.	45659709	65.4627	0.000129548	0.0994433
.	45654182	65.4627	0.000119606	0.102868
rs116198193	45667572	65.4627	0.000118641	0.103226
.	45663935	65.4627	0.000118456	0.103296
.	45664735	65.4627	0.000118448	0.103299
.	45687244	65.4645	0.000118226	0.103384
.	45660159	65.4627	0.000118015	0.103461
.	45660956	65.4627	0.000117951	0.103486
rs74009633	45661753	65.4627	0.000117812	0.103541
.	45685851	65.4645	0.000117246	0.103752
.	45687362	65.4645	0.000114735	0.104726
.	45676970	65.4627	0.000111285	0.106102
.	45674716	65.4627	0.000111182	0.106145
rs76722307	45693281	65.4645	0.000109791	0.106714
rs79302149	45674329	65.4627	0.000108971	0.107055
.	45693147	65.4645	0.000108044	0.107443
rs116294276	45670527	65.4627	0.000106442	0.108126
.	45683542	65.4627	0.000105952	0.108331
.	45689237	65.4645	0.000102846	0.109697
.	45684932	65.463	9.95e-05	0.111256
rs1145087	45653460	65.4627	9.48e-05	0.113562
.	45667499	65.4627	9.36e-05	0.114186
.	45664720	65.4627	9.36e-05	0.114218
.	45666688	65.4627	9.34e-05	0.114274
.	45659910	65.4627	9.33e-05	0.114365
rs115600686	45661415	65.4627	9.32e-05	0.114434
.	45662720	65.4627	9.31e-05	0.114469
rs1145083	45675772	65.4627	8.78e-05	0.117431
rs114239619	45693915	65.4645	7.73e-05	0.12396
.	45669794	65.4627	7.65e-05	0.124473
.	45687754	65.4645	6.58e-05	0.13261
rs114130576	45676702	65.4627	6.39e-05	0.134253
rs115505955	45689349	65.4645	5.88e-05	0.138906
rs55890664	45689414	65.4645	5.88e-05	0.138906
.	45688003	65.4645	5.4e-05	0.143924
.	45675302	65.4627	5.25e-05	0.145729
.	45675448	65.4627	5.25e-05	0.145729
rs74009634	45676425	65.4627	5.25e-05	0.145729
rs114512053	45658859	65.4627	5.16e-05	0.146704
rs79925867	45680453	65.4627	5.13e-05	0.14711
rs11070455	45680943	65.4627	5.06e-05	0.148009
.	45671818	65.4627	5.05e-05	0.148039
.	45659486	65.4627	5.03e-05	0.148286
rs75565512	45653712	65.4627	5.03e-05	0.148379
rs80258125	45669239	65.4627	4.88e-05	0.150243
.	45689003	65.4645	4.86e-05	0.150515
rs8040380	45661114	65.4627	4.72e-05	0.152393
rs114494335	45655247	65.4627	4.71e-05	0.152589
rs116412692	45657803	65.4627	4.46e-05	0.156295
.	45655652	65.4627	4.44e-05	0.156598
.	45655727	65.4627	4.44e-05	0.156624
rs9806260	45665512	65.4627	4.43e-05	0.156758
.	45668145	65.4627	4.42e-05	0.156931
.	45668205	65.4627	4.42e-05	0.15696
.	45667972	65.4627	4.42e-05	0.156988
rs78084265	45656287	65.4627	4.42e-05	0.15701
.	45668116	65.4627	4.41e-05	0.157018
.	45656232	65.4627	4.41e-05	0.15702
.	45656279	65.4627	4.41e-05	0.157026
.	45667931	65.4627	4.41e-05	0.157068
.	45658137	65.4627	4.41e-05	0.157113
.	45657257	65.4627	4.41e-05	0.157135
.	45664997	65.4627	4.39e-05	0.15735
.	45663384	65.4627	4.39e-05	0.157402
.	45667135	65.4627	4.39e-05	0.157454
.	45660219	65.4627	4.38e-05	0.157634
.	45661154	65.4627	4.38e-05	0.157654
rs114541514	45661887	65.4627	4.37e-05	0.157707
.	45674852	65.4627	4.14e-05	0.161584
.	45675776	65.4627	4.14e-05	0.161584
.	45676691	65.4627	4.14e-05	0.161584
.	45673424	65.4627	4.06e-05	0.163147
.	45679418	65.4627	4.05e-05	0.163214
.	45692414	65.4645	4.02e-05	0.163707
rs115961195	45684294	65.4627	3.95e-05	0.165167
.	45691309	65.4645	3.82e-05	0.167701
rs2433608	45691362	65.4645	3.82e-05	0.167701
rs77234612	45688603	65.4645	3.53e-05	0.173669
rs76501954	45669234	65.4627	2.63e-05	0.197692
rs73428134	45684116	65.4627	2.56e-05	0.20037
rs76051711	45686467	65.4645	2.54e-05	0.200979
.	45653862	65.4627	2.51e-05	0.201876
.	45668719	65.4627	2.51e-05	0.202145
.	45668808	65.4627	2.51e-05	0.202145
rs117558034	45668436	65.4627	2.5e-05	0.202281
.	45656412	65.4627	2.5e-05	0.20238
.	45667934	65.4627	2.5e-05	0.202442
.	45658335	65.4627	2.5e-05	0.20248
.	45657481	65.4627	2.5e-05	0.202527
.	45664157	65.4627	2.49e-05	0.202728
.	45665082	65.4627	2.49e-05	0.202797
.	45664197	65.4627	2.49e-05	0.202875
.	45660793	65.4627	2.48e-05	0.203124
.	45660585	65.4627	2.48e-05	0.203127
.	45686429	65.4645	2.44e-05	0.204796
rs75812025	45671337	65.4627	2.36e-05	0.207736
.	45671618	65.4627	2.35e-05	0.208065
.	45670384	65.4627	2.34e-05	0.20856
rs16942663	45685703	65.4645	2.34e-05	0.208638
rs112136711	45685719	65.4645	2.3e-05	0.210306
rs2467850	45672107	65.4627	2.22e-05	0.21338
rs16942588	45681495	65.4627	2.16e-05	0.216298
.	45693235	65.4645	2.13e-05	0.217477
rs60639238	45686434	65.4645	2.12e-05	0.218038
.	45672893	65.4627	2.11e-05	0.218429
.	45686692	65.4645	2.06e-05	0.22049
.	45692077	65.4645	2.06e-05	0.220607
.	45686294	65.4645	2.05e-05	0.221121
rs16942796	45694137	65.4645	2.02e-05	0.222481
rs9672959	45681785	65.4627	2.01e-05	0.22301
.	45675070	65.4627	1.94e-05	0.226443
.	45675469	65.4627	1.94e-05	0.226443
.	45675644	65.4627	1.94e-05	0.226443
.	45674691	65.4627	1.94e-05	0.226534
rs78435717	45677284	65.4627	1.94e-05	0.226904
.	45694460	65.4645	1.92e-05	0.227584
.	45694008	65.4645	1.92e-05	0.227613
.	45684566	65.4627	1.92e-05	0.227891
.	45692067	65.4645	1.91e-05	0.228351
.	45672920	65.4627	1.9e-05	0.228589
.	45678789	65.4627	1.9e-05	0.228682
.	45678864	65.4627	1.9e-05	0.228682
.	45679787	65.4627	1.9e-05	0.228682
.	45692281	65.4645	1.89e-05	0.22937
rs77483008	45674120	65.4627	1.88e-05	0.229801
.	45680642	65.4627	1.88e-05	0.229884
.	45682338	65.4627	1.86e-05	0.230901
.	45684324	65.4627	1.85e-05	0.231368
rs117181323	45681886	65.4627	1.85e-05	0.231386
.	45684162	65.4627	1.85e-05	0.231464
.	45688708	65.4645	1.8e-05	0.234173
rs112119316	45692209	65.4645	1.79e-05	0.234682
.	45691179	65.4645	1.79e-05	0.234828
.	45690870	65.4645	1.79e-05	0.234842
.	45689589	65.4645	1.79e-05	0.235129
.	45685041	65.4633	1.78e-05	0.235426
.	45690607	65.4645	1.78e-05	0.235437
rs8024550	45670681	65.4627	1.74e-05	0.237746
.	45684863	65.4628	1.74e-05	0.238092
rs2486273	45672205	65.4627	1.71e-05	0.239537
rs117195104	45685248	65.4638	1.68e-05	0.24177
rs114009391	45656247	65.4627	1.66e-05	0.242785
rs74609002	45688078	65.4645	1.61e-05	0.245876
rs2433610	45686091	65.4645	1.45e-05	0.257695
rs1055395	45670335	65.4627	1.41e-05	0.261116
.	45671513	65.4627	1.33e-05	0.267458
.	45669303	65.4627	1.29e-05	0.271324
rs2433609	45688262	65.4645	1.19e-05	0.280957
rs2486271	45692634	65.4645	1.19e-05	0.281146
rs1153851	45693027	65.4645	1.19e-05	0.281146
rs1145082	45677730	65.4627	1.15e-05	0.285126
.	45687662	65.4645	1.13e-05	0.287358
.	45688029	65.4645	1.13e-05	0.287446
rs1153856	45659774	65.4627	1.13e-05	0.287503
rs2217121	45690498	65.4645	1.13e-05	0.288137
rs2461704	45689441	65.4645	1.12e-05	0.289131
.	45677088	65.4627	1.1e-05	0.290871
.	45678372	65.4627	1.09e-05	0.29269
.	45684730	65.4627	1.08e-05	0.293127
.	45678514	65.4627	1.08e-05	0.293655
.	45685473	65.4644	1.06e-05	0.296034
.	45682288	65.4627	1.06e-05	0.296443
.	45682973	65.4627	1.05e-05	0.297207
rs117151057	45684200	65.4627	1.05e-05	0.297443
rs7164139	45670851	65.4627	9.4e-06	0.311795
rs66528868	45668547	65.4627	9.19e-06	0.314868
rs7494956	45668565	65.4627	9.19e-06	0.314868
rs12437840	45669055	65.4627	9.11e-06	0.316106
rs12437887	45669094	65.4627	9.11e-06	0.316106
rs11070456	45686835	65.4645	9e-06	0.31775
rs11070457	45686943	65.4645	9e-06	0.31775
rs7181167	45686236	65.4645	8.95e-06	0.318424
rs9788780	45685487	65.4644	8.94e-06	0.318606
rs67045941	45677011	65.4627	8.67e-06	0.322917
rs67744121	45677237	65.4627	8.67e-06	0.322928
rs67461176	45676819	65.4627	8.62e-06	0.323691
rs66939267	45676902	65.4627	8.62e-06	0.323691
rs3809472	45694318	65.4645	8.59e-06	0.324159
rs16942568	45677390	65.4627	8.57e-06	0.324547
rs12439575	45684816	65.4627	8.51e-06	0.325515
rs1346268	45673029	65.4627	8.47e-06	0.326194
rs4775937	45678614	65.4627	8.46e-06	0.326257
rs11070454	45680252	65.4627	8.46e-06	0.326257
rs1554521	45664189	65.4627	8.18e-06	0.330974
rs12594857	45667178	65.4627	7.99e-06	0.334325
rs12595087	45655232	65.4627	7.91e-06	0.335917
rs12595153	45655354	65.4627	7.91e-06	0.335917
rs2172874	45665452	65.4627	7.88e-06	0.33642
rs1890565	45663299	65.4627	7.84e-06	0.337143
rs10519022	45663684	65.4627	7.84e-06	0.337143
rs3759899	45655903	65.4627	7.8e-06	0.337918
rs1049503	45653707	65.4627	6.93e-06	0.35536
rs12442078	45672350	65.4627	6.39e-06	0.367878
